# Supplementary material for: Combined Multiplexed Phage Display, High-Throughput Sequencing, and Functional Assays as a Platform for Identifying Modulatory VHHs Targeting the FSHR
Source: Int J Mol Sci. 2023 Nov 4;24(21):15961. doi: 10.3390/ijms242115961 (PMC10650796; doi:10.3390/ijms242115961)
Supplement: Supplementary file 1 [file ijms-24-15961-s001.zip]

Archive with 1 entries (1 files):
- ijms-2657368-supplementary.pptx
